# Supplementary material for: Novel NBN-Embedded Polymers and Their Application as Fluorescent Probes in Fe3+ and Cr3+ Detection
Source: Polymers (Basel). 2022 May 16;14(10):2025. doi: 10.3390/polym14102025 (PMC9145644; doi:10.3390/polym14102025)
Supplement: Supplementary file 1 [file polymers-14-02025-s001.zip]

Archive with 1 entries (1 files):
- polymers-1711012-supplementary.pdf
